# Supplementary material for: Multinational comparison of the detection of extended-spectrum beta-lactamase genes in healthy resident feces
Source: Microbiol Spectr. 2025 Apr 30;13(6):e02920-24. doi: 10.1128/spectrum.02920-24 (PMC12131811; doi:10.1128/spectrum.02920-24)
Supplement: Table S1 — Primers and probes used in the study. [file spectrum.02920-24-s0001.xlsx]

## Sheet: Table S1
TABLE S1 Primers and probes used in the study
Real-time PCR for multiplex blaCTX-M-1/blaTEM/blaSHV
Gene		Primer sequences (5′ - 3′)							Reference
blaCTX-M-1	Forward	ATG TGC AGY ACC AGT AAR GTK ATG GC							[1]
	Reverse	ATC ACK CGG RTC GCC AGG RAT
	Probe	FAM-CCC GAC AGC TGG GAG ACG AAA CGT-BHQ1
blaTEM	Forward	TTC TGC TAT GTG GTG CGG TA							[2]
	Reverse	GTC CTC CGA TCG TTG TCA GA
	Probe	ROX-CAGTGCTGCCATAACCATGAGTGA-BHQ2
blaSHV	Forward	TCCCATGATGAGCACCTTTAAA							[2]
	Reverse	TCCTGCTGGCGATAGTGGAT
	Probe	Cy5-TGCCGGTGACGAACAGCTGGAG-BHQ3
[1] Christopher I, et al. J Med Micro, 56:52-55, 2007.
[2] Roschanski N, et al. PLOS ONE, 9: e100956, 2014.
Real-time PCR for blaCTX-M-U
Gene		Primer sequences (5′ - 3′)							Reference
blaCTX-M-U	Forward	ATG TGC AGY ACC AGT AAR GTK ATG GC							[3]
	Reverse	ATC ACK CGG RTC GCC AGG RAT
	Probe	FAM-CGAYAATACNGCCATGAA-MGB
[3] Swayne R, et al. Int J Antimicro Agents, 42:352-356, 2013.
